# Supplementary material for: Cross-species and tissue imputation of species-level DNA methylation samples across mammalian species
Source: bioRxiv. 2023 Nov 27:2023.11.26.568769. Preprint. [Version 1] doi: 10.1101/2023.11.26.568769 (PMC10705269; doi:10.1101/2023.11.26.568769)
Supplement: Supplement 2 [file media-2.xlsx]

## Sheet: Index
Supplementary Data 1	Number of experimentally profiled samples from each species-tissue combination used in the study. This data was made available by the Mammalian Methylation Consortium.
Supplementary Data 2	Cross-validation sample-wise Pearson correlation with held-out observed combination mean samples, when considering all probes, for each species-tissue combination. Results shown for CMImpute and all four baselines (species baseline, logistic regression, tissue baseline, global baseline.
Supplementary Data 3	Cross-validation sample-wise Pearson correlation with held-out observed combination mean samples, when considering the subset of highest-coverage probes, for each species-tissue combination. Results shown for CMImpute and all four baselines (species baseline, logistic regression, tissue baseline, global baseline).
Supplementary Data 4	List of genome annotation files used to select the subset of highest-coverage probes. All annotation files are available at https://github.com/shorvath/MammalianMethylationConsortium.

## Sheet: Supplementary Data 1
	Horse	Mouse	Human	Brown rat	Naked mole rat	Killer whale	Beluga whale	Pig	Rhesus macaque	Bowhead whale	Olive baboon	African mole rat	African pygmy mouse	Big brown bat	Black rat	Cape elephant shrew	Cattle	Four-striped grass mouse	Groundhog	Namaqua rock rat	Namaqua dune mole-rat	Round-eared elephant shrew	Short-beaked echidna	Spiny mouse	Temminck's/ ground pangolin	American mink	Baluchistan gerbil	Brandt's bat	Cape mole rat	Cape-dune mole rat	Cheesman's gerbil	Columbian ground squirrel	Damaraland mole rat	Eastern deer mouse	Eastern rock elephant shrew	Four-toed hedgehog	Guinea pig	Hottentot golden mole	King jird	Lesser dwarf shrew	Lesser hedgehog tenrec	Long-tailed field mouse	Mountain beaver	Noctule	Vervet	Yellow-bellied marmot	American marten	Capybara	Cinereus shrew
Liver	49	709	102	74	78	2	5	19	9	4	50	7	1	2	1	2	4	2	10	2	5	1	7	2	4	1	1	4	8	2	1	1	17	21	1	2	11	2	1	0	3	23	1	6	51	0	1	7	11
Skin	2	66	74	40	109	218	318	0	51	96	0	9	1	106	1	5	96	1	7	2	5	1	1	0	5	0	0	0	2	2	0	0	2	3	1	2	6	2	0	1	2	0	0	3	0	0	0	6	0
Blood	210	319	522	188	92	36	91	100	201	0	0	1	0	0	0	0	279	0	0	0	0	0	6	0	0	0	0	0	0	0	0	0	0	0	0	0	2	0	0	0	0	13	0	0	144	159	0	0	0
Lung	2	35	113	1	19	2	0	15	6	0	0	0	0	0	0	0	0	0	0	0	0	0	0	1	0	0	1	2	0	0	1	0	0	0	0	0	0	0	2	0	0	0	0	0	0	0	0	0	0
Muscle	6	189	57	6	21	2	4	0	5	2	44	8	1	6	0	3	0	2	1	2	5	1	0	0	4	1	0	4	2	2	0	1	2	0	1	2	0	3	0	1	2	0	1	4	0	1	0	0	0
Kidney	6	76	97	0	34	2	6	16	4	2	0	0	0	0	0	0	0	0	1	0	0	0	1	0	0	1	0	0	0	0	0	1	0	0	0	0	0	0	0	0	0	0	1	0	0	1	1	0	0
Spleen	2	57	62	1	2	3	0	0	0	0	0	0	1	0	1	2	0	3	1	2	5	1	0	1	6	1	1	0	0	0	1	1	0	0	0	0	0	0	1	1	0	23	1	0	0	1	1	0	0
Fibroblast	2	53	2	2	21	0	0	5	0	0	0	0	0	1	1	0	3	0	0	0	0	0	0	46	0	0	0	0	0	0	0	0	0	0	0	0	1	0	0	0	0	0	0	0	3	0	0	2	0
Brain	0	55	0	18	2	0	4	0	0	0	0	8	1	1	0	3	0	2	0	2	2	1	3	0	4	0	0	4	1	2	0	0	2	12	1	2	0	2	0	1	2	0	0	3	0	0	0	0	0
Ear	0	18	0	1	0	0	0	0	0	0	0	0	0	0	1	0	0	0	0	0	0	0	0	94	0	0	1	0	0	0	1	0	0	0	0	0	0	0	1	0	0	37	0	0	0	0	0	0	0
Heart	8	167	97	30	21	2	0	0	0	1	47	0	0	0	0	0	0	0	0	0	0	0	0	0	0	0	0	0	0	0	0	0	0	0	0	0	0	0	0	0	0	0	0	0	0	0	0	0	0
Cortex	2	117	48	0	15	0	1	0	6	1	105	0	0	0	0	0	0	0	0	0	0	0	0	0	0	0	0	0	0	0	0	0	0	0	0	0	0	0	0	0	0	0	0	0	48	0	0	0	0
Tail	0	18	0	0	0	0	0	0	0	0	0	0	0	0	0	0	0	0	0	0	0	0	0	0	0	0	0	0	0	0	0	0	0	25	0	0	0	0	0	0	0	0	0	0	0	0	0	0	33
Adipose	2	0	57	38	3	0	0	0	5	0	41	0	0	0	0	0	0	0	0	0	0	0	0	0	0	0	0	0	0	0	0	0	0	0	0	0	0	0	0	0	0	0	0	0	0	0	0	0	0
Cerebellum	4	87	48	39	5	0	0	0	0	0	38	0	0	0	0	0	0	0	0	0	0	0	0	0	0	0	0	0	0	0	0	0	0	0	0	0	0	0	0	0	0	0	0	0	0	0	0	0	0
Pituitary	4	2	2	23	0	0	0	0	0	0	0	0	0	0	0	0	0	0	0	0	0	0	0	0	0	0	0	0	0	0	0	0	0	0	0	0	0	0	0	0	0	0	0	0	0	0	0	0	0
Fetus	0	0	0	0	10	0	0	4	0	0	0	0	0	0	0	0	0	0	0	0	0	0	0	0	0	0	0	0	0	0	0	0	0	0	0	0	0	0	0	0	0	0	0	0	0	0	0	0	3
Hypothalamus	4	4	0	24	0	0	0	0	0	0	0	0	0	0	0	0	0	0	0	0	0	0	0	0	0	0	0	0	0	0	0	0	0	0	0	0	0	0	0	0	0	0	0	0	0	0	0	0	0
Keratinocyte	2	0	20	0	0	0	0	0	0	0	0	0	0	0	0	0	0	0	0	0	0	0	0	0	0	0	0	0	0	0	0	0	0	0	0	0	0	0	0	0	0	0	0	0	0	0	0	0	0
Larynx	2	0	0	0	0	0	0	0	0	0	0	0	0	0	0	0	0	0	0	0	0	0	0	0	0	0	0	0	0	0	0	0	0	0	0	0	0	0	0	0	0	0	0	0	0	0	0	0	0
LymphNode	0	0	27	0	0	2	0	0	0	0	0	0	0	0	0	0	0	0	0	0	0	0	0	0	0	0	0	0	0	0	0	0	0	0	0	0	0	0	0	0	0	0	0	0	0	0	0	0	0
Ovaries	2	0	0	30	0	0	0	0	0	0	0	0	0	0	0	0	0	0	0	0	0	0	0	0	0	0	0	0	0	0	0	0	0	0	0	0	0	0	0	0	0	0	0	0	0	0	0	0	0
SpinalCord	4	0	0	0	0	0	1	0	0	0	0	0	0	0	0	0	0	0	0	0	0	0	0	0	0	0	0	0	0	0	0	0	0	0	0	0	0	0	0	0	0	0	0	0	0	0	0	0	0
AdrenalCortex	2	0	0	0	0	0	0	0	0	0	0	0	0	0	0	0	0	0	0	0	0	0	0	0	0	0	0	0	0	0	0	0	0	0	0	0	0	0	0	0	0	0	0	0	0	0	0	0	0
Aorta	0	20	0	0	0	0	0	0	0	0	0	0	0	0	0	0	0	0	0	0	0	0	0	0	0	0	0	0	0	0	0	0	0	0	0	0	0	0	0	0	0	0	0	0	0	0	0	0	0
Bladder	0	0	0	0	0	0	0	15	0	0	0	0	0	0	0	0	0	0	0	0	0	0	0	0	0	0	0	0	0	0	0	0	0	0	0	0	0	0	0	0	0	0	0	0	0	0	0	0	0
Blubber	0	0	0	0	0	5	0	0	0	0	0	0	0	0	0	0	0	0	0	0	0	0	0	0	0	0	0	0	0	0	0	0	0	0	0	0	0	0	0	0	0	0	0	0	0	0	0	0	0
BoneMarrow	0	0	20	0	0	0	0	0	0	0	0	0	0	0	0	0	0	0	0	0	0	0	0	0	0	0	0	0	0	0	0	0	0	0	0	0	0	0	0	0	0	0	0	0	0	0	0	0	0
Cartilage	2	0	0	0	0	0	0	0	0	0	0	0	0	0	0	0	0	0	0	0	0	0	0	0	0	0	0	0	0	0	0	0	0	0	0	0	0	0	0	0	0	0	0	0	0	0	0	0	0
Cecum	4	0	0	0	0	0	0	0	0	0	0	0	0	0	0	0	0	0	0	0	0	0	0	0	0	0	0	0	0	0	0	0	0	0	0	0	0	0	0	0	0	0	0	0	0	0	0	0	0
Dermis	0	0	1	0	0	0	0	0	0	0	0	0	0	0	0	0	0	0	0	0	0	0	0	0	0	0	0	0	0	0	0	0	0	0	0	0	0	0	0	0	0	0	0	0	0	0	0	0	0
Duodenum	2	0	0	0	0	0	0	0	0	0	0	0	0	0	0	0	0	0	0	0	0	0	0	0	0	0	0	0	0	0	0	0	0	0	0	0	0	0	0	0	0	0	0	0	0	0	0	0	0
EndothelialCell	0	0	13	0	0	0	0	0	0	0	0	0	0	0	0	0	0	0	0	0	0	0	0	0	0	0	0	0	0	0	0	0	0	0	0	0	0	0	0	0	0	0	0	0	0	0	0	0	0
Epidermis	0	0	2	0	0	0	0	0	0	0	0	0	0	0	0	0	0	0	0	0	0	0	0	0	0	0	0	0	0	0	0	0	0	0	0	0	0	0	0	0	0	0	0	0	0	0	0	0	0
FrontalCortex	0	0	0	0	0	0	0	16	0	0	0	0	0	0	0	0	0	0	0	0	0	0	0	0	0	0	0	0	0	0	0	0	0	0	0	0	0	0	0	0	0	0	0	0	0	0	0	0	0
HematopoieticStem.Progenitor.LSK	0	12	0	0	0	0	0	0	0	0	0	0	0	0	0	0	0	0	0	0	0	0	0	0	0	0	0	0	0	0	0	0	0	0	0	0	0	0	0	0	0	0	0	0	0	0	0	0	0
Hippocampus	0	0	0	46	0	0	0	0	0	0	0	0	0	0	0	0	0	0	0	0	0	0	0	0	0	0	0	0	0	0	0	0	0	0	0	0	0	0	0	0	0	0	0	0	0	0	0	0	0
Ileum	2	0	0	0	0	0	0	0	0	0	0	0	0	0	0	0	0	0	0	0	0	0	0	0	0	0	0	0	0	0	0	0	0	0	0	0	0	0	0	0	0	0	0	0	0	0	0	0	0
Jejunum	2	0	0	0	0	0	0	0	0	0	0	0	0	0	0	0	0	0	0	0	0	0	0	0	0	0	0	0	0	0	0	0	0	0	0	0	0	0	0	0	0	0	0	0	0	0	0	0	0
Lamina	2	0	0	0	0	0	0	0	0	0	0	0	0	0	0	0	0	0	0	0	0	0	0	0	0	0	0	0	0	0	0	0	0	0	0	0	0	0	0	0	0	0	0	0	0	0	0	0	0
MacrophageBoneMarrow	0	24	0	0	0	0	0	0	0	0	0	0	0	0	0	0	0	0	0	0	0	0	0	0	0	0	0	0	0	0	0	0	0	0	0	0	0	0	0	0	0	0	0	0	0	0	0	0	0
MacrophagePeritoneal	0	42	0	0	0	0	0	0	0	0	0	0	0	0	0	0	0	0	0	0	0	0	0	0	0	0	0	0	0	0	0	0	0	0	0	0	0	0	0	0	0	0	0	0	0	0	0	0	0
Mammary	4	0	0	0	0	0	0	0	0	0	0	0	0	0	0	0	0	0	0	0	0	0	0	0	0	0	0	0	0	0	0	0	0	0	0	0	0	0	0	0	0	0	0	0	0	0	0	0	0
MitralValve	2	0	0	0	0	0	0	0	0	0	0	0	0	0	0	0	0	0	0	0	0	0	0	0	0	0	0	0	0	0	0	0	0	0	0	0	0	0	0	0	0	0	0	0	0	0	0	0	0
Neocortex	0	0	0	34	0	0	0	0	0	0	0	0	0	0	0	0	0	0	0	0	0	0	0	0	0	0	0	0	0	0	0	0	0	0	0	0	0	0	0	0	0	0	0	0	0	0	0	0	0
OccipitalCortex	2	0	0	0	0	0	0	0	0	0	0	0	0	0	0	0	0	0	0	0	0	0	0	0	0	0	0	0	0	0	0	0	0	0	0	0	0	0	0	0	0	0	0	0	0	0	0	0	0
Oocyte	0	0	0	0	0	0	0	0	0	0	0	0	0	0	0	0	80	0	0	0	0	0	0	0	0	0	0	0	0	0	0	0	0	0	0	0	0	0	0	0	0	0	0	0	0	0	0	0	0
Pancreas	0	0	0	0	0	2	0	0	0	0	0	0	0	0	0	0	0	0	0	0	0	0	0	0	0	0	0	0	0	0	0	0	0	0	0	0	0	0	0	0	0	0	0	0	0	0	0	0	0
ParietalCortex	4	0	0	0	0	0	0	0	0	0	0	0	0	0	0	0	0	0	0	0	0	0	0	0	0	0	0	0	0	0	0	0	0	0	0	0	0	0	0	0	0	0	0	0	0	0	0	0	0
SVZ	0	19	0	0	0	0	0	0	0	0	0	0	0	0	0	0	0	0	0	0	0	0	0	0	0	0	0	0	0	0	0	0	0	0	0	0	0	0	0	0	0	0	0	0	0	0	0	0	0
Sacrocaudalis	2	0	0	0	0	0	0	0	0	0	0	0	0	0	0	0	0	0	0	0	0	0	0	0	0	0	0	0	0	0	0	0	0	0	0	0	0	0	0	0	0	0	0	0	0	0	0	0	0
Substantia nigra	0	0	0	22	0	0	0	0	0	0	0	0	0	0	0	0	0	0	0	0	0	0	0	0	0	0	0	0	0	0	0	0	0	0	0	0	0	0	0	0	0	0	0	0	0	0	0	0	0
Suspensory	2	0	0	0	0	0	0	0	0	0	0	0	0	0	0	0	0	0	0	0	0	0	0	0	0	0	0	0	0	0	0	0	0	0	0	0	0	0	0	0	0	0	0	0	0	0	0	0	0
TemporalCortex	2	0	0	0	0	0	0	0	0	0	0	0	0	0	0	0	0	0	0	0	0	0	0	0	0	0	0	0	0	0	0	0	0	0	0	0	0	0	0	0	0	0	0	0	0	0	0	0	0
Tendon	4	0	0	0	0	0	0	0	0	0	0	0	0	0	0	0	0	0	0	0	0	0	0	0	0	0	0	0	0	0	0	0	0	0	0	0	0	0	0	0	0	0	0	0	0	0	0	0	0
Testis	0	0	0	0	0	1	0	0	0	0	0	0	0	0	0	0	0	0	0	0	0	0	0	0	0	0	0	0	0	0	0	0	0	0	0	0	0	0	0	0	0	0	0	0	0	0	0	0	0
Thyroid	0	0	0	0	0	1	0	0	0	0	0	0	0	0	0	0	0	0	0	0	0	0	0	0	0	0	0	0	0	0	0	0	0	0	0	0	0	0	0	0	0	0	0	0	0	0	0	0	0
Uterus	2	0	0	0	0	0	0	0	0	0	0	0	0	0	0	0	0	0	0	0	0	0	0	0	0	0	0	0	0	0	0	0	0	0	0	0	0	0	0	0	0	0	0	0	0	0	0	0	0
WholeBrain	0	29	0	0	0	0	0	0	0	0	0	0	0	0	0	0	0	0	0	0	0	0	0	0	0	0	0	0	0	0	0	0	0	0	0	0	0	0	0	0	0	0	0	0	0	0	0	0	0
Number of samples available in species	353	2118	1364	617	432	278	430	190	287	106	325	33	5	116	5	15	462	10	20	10	22	5	18	144	23	4	4	14	13	8	4	4	23	61	4	8	20	9	5	4	9	96	4	16	246	162	3	15	47
Number of unique tissues available in species	34	22	19	18	14	13	8	8	8	6	6	5	5	5	5	5	5	5	5	5	5	5	5	5	5	4	4	4	4	4	4	4	4	4	4	4	4	4	4	4	4	4	4	4	4	4	3	3	3
[truncated: 301 more columns]

## Sheet: Supplementary Data 2
	African mole rat	African mole rat	African mole rat	African mole rat	African mole rat	African pygmy mouse	African pygmy mouse	African pygmy mouse	African pygmy mouse	African pygmy mouse	American black bear	American black bear	American black bear	American black bear	American black bear	American marten	American marten	American marten	American marten	American marten	American shrew mole	American shrew mole	American shrew mole	American shrew mole	American shrew mole	Asian small-clawed otter	Asian small-clawed otter	Asian small-clawed otter	Asian small-clawed otter	Asian small-clawed otter	Aye-aye	Aye-aye	Aye-aye	Aye-aye	Aye-aye	Baluchistan gerbil	Baluchistan gerbil	Baluchistan gerbil	Baluchistan gerbil	Baluchistan gerbil	Bamboo lemur	Bamboo lemur	Bamboo lemur	Bamboo lemur	Bamboo lemur	Beluga whale	Beluga whale	Beluga whale	Beluga whale
	CMImpute	Species Baseline	Logistic Regression	Tissue Baseline	Baseline	CMImpute	Species Baseline	Logistic Regression	Tissue Baseline	Baseline	CMImpute	Species Baseline	Logistic Regression	Tissue Baseline	Baseline	CMImpute	Species Baseline	Logistic Regression	Tissue Baseline	Baseline	CMImpute	Species Baseline	Logistic Regression	Tissue Baseline	Baseline	CMImpute	Species Baseline	Logistic Regression	Tissue Baseline	Baseline	CMImpute	Species Baseline	Logistic Regression	Tissue Baseline	Baseline	CMImpute	Species Baseline	Logistic Regression	Tissue Baseline	Baseline	CMImpute	Species Baseline	Logistic Regression	Tissue Baseline	Baseline	CMImpute	Species Baseline	Logistic Regression	Tissue Baseline
Adipose
Blood	0.906072	0.875822	0.861945	0.737411	0.770412						0.872467	0.774635	0.869739	0.825408	0.808582											0.936611	0.83851	0.911139	0.867043	0.828604	0.911799	0.904527	0.890309	0.848777	0.828389						0.946641	0.853832	0.909654	0.861349	0.838101	0.91849	0.845614	0.880135	0.81304
Brain	0.930529	0.894194	0.906093	0.807866	0.780634	0.899685	0.901086	0.851493	0.849821	0.763559																																				0.919631	0.902643	0.885365	0.749934
Cerebellum
Cortex																																														0.90924	0.923747	0.894451	0.739099
Ear																																				0.911686	0.93807	0.85981	0.80342	0.807455
Fetus
Fibroblast											0.872227	0.774635	0.860578	0.830409	0.78424
Heart
Hypothalamus
Keratinocyte
Kidney																0.92349	0.896526	0.880684	0.79858	0.817596	0.942898	0.911457	0.86398	0.768433	0.809381																					0.922794	0.890153	0.889625	0.781769
Larynx
Liver	0.932404	0.900305	0.900653	0.788328	0.789481	0.926561	0.930459	0.872612	0.847581	0.847744						0.942019	0.91389	0.882457	0.797739	0.839196	0.899409	0.911457	0.870362	0.843557	0.81815											0.892226	0.949781	0.819307	0.779011	0.791738						0.923977	0.88174	0.879119	0.818832
Lung																																				0.914116	0.965929	0.83728	0.710742	0.805007
LymphNode
Muscle	0.935082	0.8919	0.903894	0.811965	0.782666	0.917331	0.952092	0.826966	0.729481	0.821477																																				0.922757	0.882231	0.877936	0.766533
Ovaries
Pituitary
Skin	0.922863	0.914594	0.872556	0.750952	0.798212	0.913865	0.940038	0.83454	0.781532	0.814025																0.919792	0.83851	0.928304	0.824351	0.814205	0.920554	0.904527	0.89942	0.81258	0.823458						0.939245	0.853832	0.911597	0.808554	0.812294	0.916845	0.834357	0.894405	0.873154
SpinalCord
Spleen						0.905663	0.95929	0.852938	0.792327	0.820506						0.907794	0.904407	0.877787	0.822868	0.845122																0.954716	0.97705	0.871921	0.73333	0.798143
Tail
[truncated: 621 more columns]

## Sheet: Supplementary Data 3
	African mole rat	African mole rat	African mole rat	African mole rat	African mole rat	African pygmy mouse	African pygmy mouse	African pygmy mouse	African pygmy mouse	African pygmy mouse	American black bear	American black bear	American black bear	American black bear	American black bear	American marten	American marten	American marten	American marten	American marten	American shrew mole	American shrew mole	American shrew mole	American shrew mole	American shrew mole	Asian small-clawed otter	Asian small-clawed otter	Asian small-clawed otter	Asian small-clawed otter	Asian small-clawed otter	Aye-aye	Aye-aye	Aye-aye	Aye-aye	Aye-aye	Baluchistan gerbil	Baluchistan gerbil	Baluchistan gerbil	Baluchistan gerbil	Baluchistan gerbil	Bamboo lemur	Bamboo lemur	Bamboo lemur	Bamboo lemur	Bamboo lemur	Beluga whale	Beluga whale	Beluga whale	Beluga whale
	CMImpute	Species Baseline	Logistic Regression	Tissue Baseline	Baseline	CMImpute	Species Baseline	Logistic Regression	Tissue Baseline	Baseline	CMImpute	Species Baseline	Logistic Regression	Tissue Baseline	Baseline	CMImpute	Species Baseline	Logistic Regression	Tissue Baseline	Baseline	CMImpute	Species Baseline	Logistic Regression	Tissue Baseline	Baseline	CMImpute	Species Baseline	Logistic Regression	Tissue Baseline	Baseline	CMImpute	Species Baseline	Logistic Regression	Tissue Baseline	Baseline	CMImpute	Species Baseline	Logistic Regression	Tissue Baseline	Baseline	CMImpute	Species Baseline	Logistic Regression	Tissue Baseline	Baseline	CMImpute	Species Baseline	Logistic Regression	Tissue Baseline
Adipose
Blood	0.921725	0.858925	0.90996	0.861196	0.865838						0.889565	0.761066	0.931793	0.912999	0.886471											0.943922	0.81979	0.945773	0.932405	0.893323	0.948032	0.898514	0.944615	0.928204	0.899942						0.964021	0.838465	0.949766	0.929759	0.897448	0.937923	0.820039	0.924444	0.914698
Brain	0.948125	0.877004	0.943684	0.916073	0.875877	0.927067	0.891756	0.906744	0.911982	0.831465																																				0.928526	0.888379	0.909673	0.877728
Cerebellum
Cortex																																														0.935722	0.914196	0.922331	0.868044
Ear																																				0.941676	0.927069	0.91768	0.877517	0.894062
Fetus
Fibroblast											0.886628	0.761066	0.890229	0.898497	0.812173
Heart
Hypothalamus
Keratinocyte
Kidney																0.93134	0.883368	0.924632	0.897297	0.878317	0.956998	0.901235	0.921378	0.878974	0.874034																					0.935549	0.87192	0.93079	0.907002
Larynx
Liver	0.946931	0.885155	0.943796	0.904462	0.885509	0.950476	0.930378	0.931071	0.918481	0.910669						0.9549	0.904907	0.938626	0.903835	0.911118	0.942072	0.901235	0.928077	0.916589	0.885983											0.915711	0.964109	0.890347	0.86685	0.879705						0.933747	0.860598	0.917453	0.906489
Lung																																				0.937686	0.960233	0.914731	0.869339	0.893005
LymphNode
Muscle	0.947581	0.873245	0.943724	0.911498	0.879727	0.92665	0.94727	0.89776	0.843178	0.89439																																				0.926553	0.859679	0.911979	0.875171
Ovaries
Pituitary
Skin	0.931909	0.901739	0.927172	0.86854	0.905361	0.93291	0.936671	0.903003	0.875055	0.881344																0.92488	0.81979	0.941962	0.899888	0.878069	0.933146	0.898514	0.936567	0.904606	0.900396						0.947256	0.838465	0.940733	0.886004	0.869818	0.91969	0.808259	0.911718	0.914965
SpinalCord
Spleen						0.934846	0.956452	0.9184	0.88897	0.903205						0.925161	0.893711	0.929652	0.917183	0.916231																0.963135	0.975679	0.922767	0.877238	0.895352
Tail
[truncated: 621 more columns]

## Sheet: Supplementary Data 4
Annotation files used to define the subset of highest-coverage probes.
Species	Annotation File
Cattle	Bos_taurus.ars-ucd1.2.HorvathMammalMethylChip40.v1.csv
Marmoset	Callithrix_jacchus.asm275486v1.100.HorvathMammalMethylChip40.v1.csv
Dog	Canis_lupus_familiarisbasenji.basenji_breed-1.1.100.HorvathMammalMethylChip40.v1.csv
Domestic goat	Capra_hircus.ars1.100.HorvathMammalMethylChip40.v1.csv
North American beaver	Castor_canadensis.c.can_genome_v1.0.100.HorvathMammalMethylChip40.v1.csv
Guinea pig	Cavia_porcellus.cavpor3.0.100.HorvathMammalMethylChip40.v1.csv
Long-tailed chinchilla	Chinchilla_lanigera.chilan1.0.100.HorvathMammalMethylChip40.v1.csv
Starnosed mole	Condylura_cristata.concri1.0_genomic.HorvathMammalMethylChip40.v1.csv
Beluga whale	Delphinapterus_leucas.asm228892v3.100.HorvathMammalMethylChip40.v1.csv
Common vampire bat	Desmodus_rotundus.gcf 002940915.1 asm294091v2.HorvathMammalMethylChip40.v1.csv
Lesser hedgehog tenrec	Echinops_telfairi.asm31398v2_genomic.HorvathMammalMethylChip40.v1.csv
Cape elephant shrew	Elephantulus_edwardii.eleedw1.0_genomic.HorvathMammalMethylChip40.v1.csv
Southern sea otter	Enhydra_lutris.asm228890v2_genomic.HorvathMammalMethylChip40.v1.csv
Big brown bat	Eptesicus_fuscus.gcf 000308155.1 eptfus1.0.HorvathMammalMethylChip40.v1.csv
Horse	Equus_caballus.equcab3.0.100.HorvathMammalMethylChip40.v1.csv
Cat	Felis_catus_9.0.100.HorvathMammalMethylChip40.v1.csv
Damaraland mole rat	Fukomys_damarensis.dmr_v1.0.100.HorvathMammalMethylChip40.v1.csv
Pilot whale	Globicephala_melas.asm654740v1_genomic.HorvathMammalMethylChip40.v1.csv
Naked mole rat	Heterocephalus_glaber_female.hetgla_female_1.0.100.HorvathMammalMethylChip40.v1.csv
Naked mole rat	Heterocephalus_glaber_male.hetgla_1.0.100.HorvathMammalMethylChip40.v1.csv
Thirteen-lined ground squirrel	Ictidomys_tridecemlineatus.spetri2.0.100.HorvathMammalMethylChip40.v1.csv
Lesser Egyptian jerboa	Jaculus_jaculus.jacjac1.0.100.HorvathMammalMethylChip40.v1.csv
White beaked dolphin	Lagenorhynchus_obliquidens.asm367639v1_genomic.HorvathMammalMethylChip40.v1.csv
Rhesus macaque	Macaca_mulatta.mmul_10.100.HorvathMammalMethylChip40.v1.csv
Yellow-bellied marmot	Marmota_flaviventris.gcf_003676075.2_gsc_ybm_2.0.HorvathMammalMethylChip40.v1.csv
Mongolian gerbil	Meriones_unguiculatus.mundraft-v1.0.100.HorvathMammalMethylChip40.v1.csv
Prairie vole	Microtus_ochrogaster.micoch1.0.100.HorvathMammalMethylChip40.v1.csv
Opossum	Monodelphis_domestica.asm229v1.100.HorvathMammalMethylChip40.v1.csv
Mouse	Mus_musculus.grcm38.100.HorvathMammalMethylChip40.v1.csv
Ferret	Mustela_putorius_furo.musputfur1.0.100.HorvathMammalMethylChip40.v1.csv
Brandt's bat	Myotis_brandtii.asm41265v1_genomic.HorvathMammalMethylChip40.v1.csv
Little brown bat	Myotis_lucifugus.gcf 000147115.1 myoluc2.0.HorvathMammalMethylChip40.v1.csv
American mink	Neovison_vison.nnqgg.v01.100.HorvathMammalMethylChip40.v1.csv
Pacific walrus	Odobenus_rosmarus.oros_1.0_genomic.HorvathMammalMethylChip40.v1.csv
Killer whale	Orcinus_orca.gcf_000331955.2_oorc_1.1_genomic.HorvathMammalMethylChip40.v1.csv
Duck-billed platypus	Ornithorhynchus_anatinus.mornana1.p.v1.100.HorvathMammalMethylChip40.v1.csv
European rabbit	Oryctolagus_cuniculus.orycun2.0.100.HorvathMammalMethylChip40.v1.csv
Greater galago	Otolemur_garnettii.otogar3.100.HorvathMammalMethylChip40.v1.csv
Sheep	Ovis_aries_v4.HorvathMammalMethylChip40.v1.csv
Olive baboon	Papio_anubis.panu_3.0.100.HorvathMammalMethylChip40.v1.csv
White-footed mouse	Peromyscus_leucopus.pero_0.1_genomic.HorvathMammalMethylChip40.v1.csv
Eastern deer mouse	Peromyscus_maniculatus_bairdii.hu_pman_2.1.100.HorvathMammalMethylChip40.v1.csv
Harbor seal	Phoca_vitulina.gsc_hseal_1.0_genomic.HorvathMammalMethylChip40.v1.csv
Pale spear-nosed bat	Phyllostomus_discolor. Hlphydis3.HorvathMammalMethylChip40.v1.csv
Flying fox	Pteropus_alecto.asm32557v1_genomic.HorvathMammalMethylChip40.v1.csv
Brown rat	Rattus_norvegicus.rnor_6.0.101.HorvathMammalMethylChip40.v1.csv
Black rat	Rattus_rattus.rrattus_csiro_v1_genomic.HorvathMammalMethylChip40.v1.csv
Greater horseshoe bat	Rhinolophus_ferrumequinum.hlrhifer5.HorvathMammalMethylChip40.v1.csv
Egyptian fruit bat	Rousettus_aegyptiacus.hlrouaeg4.HorvathMammalMethylChip40.v1.csv
Tasmanian devil	Sarcophilus_harrisii.devil7.0.100.HorvathMammalMethylChip40.v1.csv
Shrew	Sorex_araneus.sorara2.0_genomic.HorvathMammalMethylChip40.v1.csv
Pig	Sus_scrofa.sscrofa11.1.100.HorvathMammalMethylChip40.v1.csv
West Indian manatee	Trichechus_manatus.trimanlat1.0_genomic.HorvathMammalMethylChip40.v1.csv
Bottlenose dolphin	Tursiops_truncatus.turtru1.100.HorvathMammalMethylChip40.v1.csv
American black bear	Ursus_americanus.asm334442v1.100.HorvathMammalMethylChip40.v1.csv
Vervet	Vervet_monkey.chlorocebus_sabaeus.chlsab1.1.100.HorvathMammalMethylChip40.v1.csv
California sea lion	Zalophus_californianus.zalcal2.2_genomic.HorvathMammalMethylChip40.v1.csv
